# Supplementary material for: Optimizing Dental Resin-Based Composite Polymerization with Distance and Exposure Variables: Preliminary Study
Source: Materials (Basel). 2026 Mar 31;19(7):1390. doi: 10.3390/ma19071390 (PMC13074907; doi:10.3390/ma19071390)
Supplement: Supplementary file 1 [file materials-19-01390-s001.zip]

Archive with 1 entries (1 files):
- materials-4149386-supplementary.pdf
